# Supplementary material for: Aquaporin-3 promotes proliferation and inflammation in hepatocellular carcinoma
Source: Genes Dis. 2023 Jul 16;11(4):101029. doi: 10.1016/j.gendis.2023.06.004 (PMC10924172; doi:10.1016/j.gendis.2023.06.004)
Supplement: Multimedia component 3 [file mmc3.csv]

cancer	infiltrates	rho	p	adj.p
ACC (n=79)	AQP3	0.163851022	0.149049082	0.244909256
BLCA (n=408)	AQP3	-0.160648842	0.001129279	0.004517118
BRCA (n=1100)	AQP3	-0.105376776	0.000463987	0.002713367
BRCA-Basal (n=191)	AQP3	0.023570543	0.746196949	0.753960186
BRCA-Her2 (n=82)	AQP3	-0.178546163	0.108514063	0.206693452
BRCA-LumA (n=568)	AQP3	-0.143272873	0.000615369	0.002770383
BRCA-LumB (n=219)	AQP3	0.021298571	0.753960186	0.753960186
CESC (n=306)	AQP3	0.198590271	0.000474839	0.002713367
CHOL (n=36)	AQP3	-0.260746461	0.124544764	0.21659959
COAD (n=458)	AQP3	0.031527846	0.500916192	0.541531018
DLBC (n=48)	AQP3	0.37646548	0.008357331	0.025714863
ESCA (n=185)	AQP3	-0.197448922	0.007060717	0.023535724
GBM (n=153)	AQP3	0.060800397	0.455315345	0.505905939
HNSC (n=522)	AQP3	-0.042618413	0.331138204	0.398408012
HNSC-HPV- (n=422)	AQP3	-0.086725443	0.075134995	0.166966655
HNSC-HPV+ (n=98)	AQP3	0.132490484	0.193429009	0.276327155
KICH (n=66)	AQP3	0.251184636	0.041912633	0.102112969
KIRC (n=533)	AQP3	0.087527331	0.043398012	0.102112969
KIRP (n=290)	AQP3	0.131501912	0.025126079	0.071788798
LGG (n=516)	AQP3	0.067804343	0.123986534	0.21659959
LIHC (n=371)	AQP3	0.258518296	4.45E-07	4.45E-06
LUAD (n=515)	AQP3	-0.332535144	9.21E-15	1.84E-13
LUSC (n=501)	AQP3	-0.076799296	0.085934608	0.171869215
MESO (n=87)	AQP3	-0.101698622	0.34860701	0.398408012
OV (n=303)	AQP3	0.120709513	0.035713157	0.095235086
PAAD (n=179)	AQP3	-0.090492379	0.228320329	0.314924592
PCPG (n=181)	AQP3	-0.106635906	0.153068285	0.244909256
PRAD (n=498)	AQP3	-0.044933629	0.316961876	0.396202345
READ (n=166)	AQP3	-0.073554971	0.346292507	0.398408012
SARC (n=260)	AQP3	-0.02604795	0.675904887	0.711478828
SKCM (n=471)	AQP3	0.061479898	0.182865286	0.270911535
SKCM-Metastasis (n=368)	AQP3	0.162560691	0.001755925	0.006385182
SKCM-Primary (n=103)	AQP3	-0.104204191	0.294866616	0.380473053
STAD (n=415)	AQP3	-0.056552217	0.250349252	0.333799002
TGCT (n=150)	AQP3	0.111252945	0.175297229	0.269688045
THCA (n=509)	AQP3	0.5263891	1.27E-37	5.09E-36
THYM (n=120)	AQP3	0.601069519	3.92E-13	5.22E-12
UCEC (n=545)	AQP3	-0.146098694	0.000623336	0.002770383
UCS (n=57)	AQP3	-0.232110449	0.082318988	0.171869215
UVM (n=80)	AQP3	0.432128646	6.26E-05	0.000501086
