# Supplementary material for: Aquaporin-3 promotes proliferation and inflammation in hepatocellular carcinoma
Source: Genes Dis. 2023 Jul 16;11(4):101029. doi: 10.1016/j.gendis.2023.06.004 (PMC10924172; doi:10.1016/j.gendis.2023.06.004)
Supplement: Multimedia component 4 [file mmc4.xlsx]

## Sheet: up&down
symbol	foldchange	PValue				symbol	foldchange	PValue
AL357507.1	0	0.032172				ARHGDIB	10.447	3.38501262215553
FAM157B	0.129085	-2.95360709451555				SLC6A19	6.30395	2.65625640507798
BEST1	0.173554	-2.52654581449583				KCNJ16	5.65043	2.49836061016826
NDUFA4L2	0.187515	-2.41492069605319				AC026523.2	5.58182	2.48073513184552
NECAB2	0.213767	-2.22588798244027				PZP	4.66309	2.22128700347727
AATBC	0.229476	-2.12358723747337				HNF4A	4.60973	2.20468178461437
GNG13	0.236883	-2.07775147754077				MUC3A	3.84503	1.9429955693905
GDF15	0.244702	-2.03090173765811				ABCA13	3.76818	1.91386608319427
CLGN	0.249488	-2.00295880290096				CYP24A1	3.28491	1.7158528738331
DNAH1	0.260795	-1.93901404995565				CLDN2	2.95604	1.56366551891393
ASNS	0.280497	-1.83394165392981				DCN	2.89408	1.5331058214374
PRSS53	0.326257	-1.61592051891789				INSL4	2.80302	1.48698423795055
CXCL2	0.331841	-1.59143683488171				LINC00923	2.66439	1.41380272621426
EIF1P4	0.33279	-1.58731446576911				CLIC3	2.59419	1.3752837668123
UNC13A	0.335285	-1.5765409706923				AC026336.3	2.53257	1.34060270005601
IL3RA	0.335351	-1.57625831565831				ALPP	2.48224	1.31164430578829
AC145098.2	0.33764	-1.56644241275036				ALPG	2.46931	1.30410729053969
RELB	0.338407	-1.56316791674174				RARRES2	2.4626	1.3001845819426
ANK2	0.344197	-1.53869299215256				-	2.43884	1.28619458787622
TNFRSF10D	0.34956	-1.51638695127532				MYPN	2.40947	1.26871575797621
PTP4A3	0.351493	-1.50843243120375				TSHZ2	2.40826	1.26799287607187
FAM129A	0.35629	-1.48887536636541				KDM7A	2.34934	1.23225552303486
IL6	0.357398	-1.48439822122503				GRK7	2.32079	1.21461393742768
STX11	0.35808	-1.48164742965173				MAMDC2	2.28235	1.19052190604943
SPRY4	0.358917	-1.47827828433405				RASGEF1B	2.24995	1.16989337761002
AP006623.1	0.361261	-1.46888553478255				LDLRAD4	2.24867	1.1690697669393
MST1	0.378252	-1.40258213118807				EMP1	2.23546	1.16057081303869
LINC02019	0.380615	-1.39359697500533				ALPI	2.2331	1.15905041585979
PNPLA7	0.383983	-1.3808843950253				TGFBR1	2.2121	1.14541500841222
PCK2	0.388277	-1.36484109385386				GABRB3	2.20491	1.14071782883814
HSPA1B	0.389563	-1.36006969627251				KLF9	2.20462	1.14053260474534
CSF1	0.394964	-1.34020851818648				GJB5	2.2009	1.13809675976576
IRAK2	0.407651	-1.29459374469993				KLHL13	2.19392	1.13350769265082
SLC34A3	0.412364	-1.27800952189785				ATP1B3-AS1	2.18182	1.12553088208386
PHGDH	0.413473	-1.27413552996839				CASP9	2.16686	1.11560544241538
AC022098.1	0.419262	-1.2540768679039				WDR44	2.10765	1.07563394806453
HAP1	0.428465	-1.2227511846837				CACNB2	2.08989	1.06342597656019
AL645608.2	0.429781	-1.21832785287301				AC116351.1	2.08276	1.05849323874378
HSPA1A	0.430602	-1.21557221071525				ARSB	2.0791	1.05596179459934
AP000944.2	0.431502	-1.21256171647671				ATP1B1	2.06211	1.04412308986696
COL25A1	0.437907	-1.19130340613648				PRSS23	2.05902	1.04195670623381
NFKB2	0.443909	-1.17166536048966				MYT1L	2.04773	1.03402740380019
RNF207	0.445084	-1.16784955631251				CAV1	2.04446	1.0317228310316
LIME1	0.445498	-1.16651033702955				S100A4	2.034	1.02431698641851
ICAM1	0.455759	-1.13365570728913				NR4A2	2.0263	1.01884439325424
GPX3	0.462875	-1.11130483500609				CRISPLD1	2.01805	1.01295836499969
IGFN1	0.463979	-1.10786810688437
SPRN	0.464117	-1.10743849884892
PLK3	0.46584	-1.10209343096637
ETV5	0.466653	-1.09957812511092
TRAF1	0.473689	-1.07798801845301
GCH1	0.476969	-1.06803234967358
PCDH1	0.478613	-1.06306936502476
RUSC1-AS1	0.47892	-1.06214473707979
LINC01133	0.481179	-1.05535338813174
PIP5KL1	0.481486	-1.05443478003346
AC079684.1	0.482576	-1.0511731055901
GPC2	0.487334	-1.03701680874396
-	0.489222	-1.03143966059458
AMH	0.489892	-1.0294652555177
AP001628.1	0.496448	-1.01028626503819
CDK5RAP3	0.497317	-1.0077625018076
AP001469.1	0.498872	-1.00325962760203
